# Supplementary material for: Strontium isotope analysis of otoliths reveals differences in the habitat salinity among three sympatric stickleback species of the genus Pungitius
Source: Ecol Evol. 2023 Sep 3;13(9):e10463. doi: 10.1002/ece3.10463 (PMC10475353; doi:10.1002/ece3.10463)
Supplement: Supplementary file 3 — Table S1 [file ECE3-13-e10463-s001.xlsx]

## Sheet: Sheet1
Input file for the STRUCTURE analysis
Pun212		Pun134		Pun171		Pun19		Pun68		Pun117		Stn433		Pun78
2017_Apr_Pool_Psin_1	192	206	175	177	195	195	108	108	140	152	106	108	251	251	231	299
2017_Apr_Pool_Psin_2	192	192	175	189	195	195	102	102	140	152	-9	-9	-9	-9	-9	-9
2017_Apr_Pool_Psin_3	194	194	185	187	199	207	96	102	140	152	-9	-9	-9	-9	-9	-9
2017_Apr_Pool_Psin_4	190	192	185	185	195	197	108	114	140	160	106	126	239	249	231	285
2017_Apr_Pool_Psin_5	190	232	177	189	195	195	102	102	140	148	106	108	239	239	231	257
2017_Apr_Pool_Psin_6	202	206	193	205	203	211	102	108	176	176	102	102	243	243	261	265
2017_Apr_Pool_Psin_7	192	200	185	185	195	197	102	108	140	148	106	106	235	251	231	299
2017_Apr_Pool_Psin_8	192	200	185	189	195	195	98	108	140	140	110	126	249	251	231	297
2017_Apr_Pool_Psin_9	190	194	185	185	183	195	108	110	140	140	106	126	237	251	231	285
2017_Apr_Pool_Psin_10	190	192	185	185	191	195	98	98	140	156	106	106	237	251	231	285
2017_Apr_Pool_Ppun_1	-9	-9	-9	-9	-9	-9	98	112	140	140	110	110	247	251	231	283
2017_Apr_Pool_Ppun_2	-9	-9	-9	-9	-9	-9	102	108	140	140	110	126	249	251	231	283
2017_Apr_Pool_Ppun_3	192	192	185	185	195	211	96	104	140	142	106	126	239	251	231	251
2017_Apr_Pool_Ppun_4	190	192	189	189	195	195	114	114	140	152	106	110	255	255	231	299
2017_Apr_Pool_Ppun_5	192	192	185	185	211	211	98	108	140	142	106	108	239	251	231	259
2017_Apr_Pool_Ppun_6	194	206	185	189	183	183	104	108	140	146	106	126	251	255	231	281
2017_Apr_Pool_Ppun_7	192	194	185	189	195	195	102	110	140	142	110	110	255	259	231	297
2017_Apr_Pool_Ppun_8	192	192	185	189	195	211	108	108	140	152	-9	-9	-9	-9	-9	-9
2017_Apr_Pool_Ppun_9	-9	-9	-9	-9	-9	-9	96	102	152	160	-9	-9	-9	-9	-9	-9
2017_Apr_Pool_Ppun_10	-9	-9	-9	-9	-9	-9	-9	-9	-9	-9	108	112	251	259	285	291
2017_Apr_Do_Psin_1	-9	-9	-9	-9	-9	-9	100	104	196	202	-9	-9	-9	-9	-9	-9
2017_Apr_Do_Psin_2	-9	-9	-9	-9	-9	-9	92	100	170	170	100	102	243	243	253	265
2017_Apr_Do_Psin_3	192	192	185	185	195	207	108	108	140	140	-9	-9	-9	-9	-9	-9
2017_Apr_Do_Psin_4	-9	-9	-9	-9	-9	-9	-9	-9	-9	-9	112	126	249	251	231	259
2017_Apr_Do_Psin_5	196	200	193	205	193	211	92	92	166	166	98	102	243	243	247	265
2017_Apr_Do_Psin_6	-9	-9	-9	-9	-9	-9	92	102	170	170	-9	-9	-9	-9	-9	-9
2017_Apr_Do_Psin_7	-9	-9	-9	-9	-9	-9	102	110	140	142	-9	-9	-9	-9	-9	-9
2017_Apr_Do_Psin_8	-9	-9	-9	-9	-9	-9	92	100	166	180	102	102	243	243	253	265
2017_Apr_Do_Psin_9	-9	-9	-9	-9	-9	-9	104	104	180	180	102	102	243	243	253	267
2017_Apr_Do_Psin_10	-9	-9	-9	-9	-9	-9	102	102	140	142	-9	-9	-9	-9	-9	-9
2017_Apr_Ari_Psin_1	190	200	175	185	195	211	104	104	140	140	-9	-9	-9	-9	-9	-9
2017_Apr_Ari_Psin_2	190	200	185	185	197	213	104	108	140	140	106	126	249	251	231	299
2017_Apr_Ari_Psin_3	192	194	175	185	195	199	102	104	140	142	126	126	251	255	231	291
2017_Apr_Ari_Psin_4	192	194	189	189	187	195	96	102	140	152	-9	-9	-9	-9	-9	-9
2017_Apr_Ari_Psin_5	190	194	185	185	191	203	102	104	140	150	-9	-9	-9	-9	-9	-9
2017_Apr_Ari_Psin_6	192	200	177	185	195	211	98	98	140	140	126	126	251	255	231	259
2017_Apr_Ari_Psin_7	192	230	185	185	195	211	102	102	140	152	106	112	239	251	229	283
P.ty_Hyo_C1	202	202	199	199	161	161	96	96	164	164	138	138	241	241	295	299
P.ty_Hyo_C2	208	208	199	199	161	161	96	96	164	164	138	138	241	241	295	295
P.ty_Hyo_C3	208	208	199	199	161	161	-9	-9	-9	-9	138	138	241	241	295	295
P.ty_Hyo_C4	208	208	199	199	161	161	96	96	164	164	138	138	241	241	295	295
P.ty_Hyo_FW1	208	208	199	199	161	161	96	96	164	164	138	138	241	241	295	295
P.ty_Hyo_FW2	208	208	199	199	161	161	96	96	164	164	138	138	241	241	295	295
P.ty_Hyo_FW3	208	208	199	199	161	161	96	96	164	164	138	138	241	241	295	299
P.ty_Hyo_FW4	208	208	199	199	161	161	96	96	164	164	138	138	241	241	295	295
P.ty_Hyo_SW1	208	208	199	199	161	161	96	96	164	164	138	138	241	241	295	295
P.ty_Hyo_SW2	208	208	199	199	161	161	96	96	164	164	138	138	241	241	295	295
P.ty_Hyo_SW3	208	208	199	199	161	161	96	96	164	164	138	138	241	241	295	295
P.ty_Hyo_SW4	208	208	199	199	161	161	96	96	164	164	138	138	241	241	295	299
11Hyou_T_1	208	208	199	199	161	161	96	96	164	164	138	138	241	241	295	295
11Hyou_T_2	202	208	199	199	161	161	96	96	164	164	138	138	241	241	295	295
11Hyou_T_3	208	208	199	199	161	161	96	96	164	164	138	138	241	241	295	295
11Hyou_U_1	208	208	199	199	161	161	96	96	164	164	138	138	241	241	295	299
11Hyou_U_2	202	208	199	199	161	161	96	96	164	164	138	138	241	241	295	299
P.fr_Hyo_C2	200	206	193	205	177	177	94	104	166	166	102	102	241	241	247	267
P.fr_Hyo_C3	202	206	193	193	199	211	92	102	170	170	102	102	241	241	257	267
P.fr_Hyo_C4	206	206	193	205	161	203	100	102	196	200	102	102	241	241	253	255
P.fr_Hyo_FW1	200	202	193	193	177	177	102	102	168	170	102	102	241	241	253	253
P.fr_Hyo_FW2	206	206	205	205	199	199	92	104	180	196	102	102	241	241	257	263
P.fr_Hyo_FW3	202	206	193	193	189	193	104	108	176	180	98	102	241	241	253	267
P.fr_Hyo_FW4	206	206	205	205	187	193	96	102	140	140	102	102	241	241	247	253
P.fr_Hyo_SW1	-9	-9	-9	-9	-9	-9	102	108	180	180	102	102	241	241	253	255
P.fr_Hyo_SW2	200	206	205	205	175	197	102	102	166	166	102	102	241	241	247	267
P.fr_Hyo_SW3	206	206	205	205	161	161	92	100	170	194	102	102	241	241	249	267
P.fr_Hyo_SW4	206	206	193	193	197	211	102	102	180	180	102	102	241	241	263	267
P.fr_Hyo_C1	190	192	185	189	207	215	96	104	152	152	106	108	247	251	285	301
P.br_Hyo_C1	190	224	185	185	195	211	104	110	140	142	106	108	247	255	301	301
P.br_Hyo_C2	190	190	189	189	195	197	102	108	140	140	108	110	237	251	285	287
P.br_Hyo_C3	192	200	185	189	195	209	96	104	140	140	110	110	237	255	285	307
P.br_Hyo_C4	194	206	187	189	187	191	104	116	140	140	110	128	247	251	287	293
P.br_Hyo_FW1	194	194	185	185	183	183	114	116	140	152	104	110	237	251	285	301
P.br_Hyo_FW2	194	194	185	185	191	197	96	96	140	142	110	128	251	251	285	301
P.br_Hyo_FW3	194	200	185	189	185	195	96	102	140	140	114	128	235	237	305	307
P.br_Hyo_FW4	190	200	177	185	183	197	108	108	142	152	110	114	251	255	-9	-9
P.br_Hyo_SW1	192	192	185	187	195	195	98	102	140	150	110	128	251	253	257	301
P.br_Hyo_SW2	192	192	185	189	189	195	102	108	140	140	106	108	251	255	285	301
P.br_Hyo_SW3	192	192	185	187	195	195	96	96	140	140	110	128	249	259	301	309
P.br_Hyo_SW4	192	192	185	187	195	199	102	108	140	152	128	128	251	255	301	301
Ari_I_10	192	192	185	185	195	195	96	108	140	142	106	128	251	259	259	301
Ari_I_11	192	194	185	191	197	207	108	110	140	152	128	128	251	255	-9	-9
Ari_I_12	190	194	185	185	183	183	104	108	140	160	106	128	237	251	-9	-9
Ari_I_13	192	192	185	189	195	195	98	98	140	148	108	108	251	251	-9	-9
Ari_I_14	192	192	175	185	195	195	104	114	140	156	106	110	235	255	-9	-9
Ari_I_15	190	206	185	185	195	195	96	96	140	140	110	114	237	251	251	251
Ari_I_16	192	192	185	185	195	203	102	108	140	140	110	110	251	255	301	301
Ari_I_17	192	206	185	187	195	203	96	104	140	140	110	110	247	247	255	283
Ari_I_1	192	194	185	189	195	211	96	104	140	150	106	108	237	245	-9	-9
Ari_I_2	192	200	189	189	207	207	104	116	140	140	110	128	251	255	279	307
Ari_I_3	192	192	185	189	195	197	102	110	142	152	106	110	255	259	301	301
Ari_I_4	194	194	185	185	195	195	96	98	140	152	128	128	247	251	287	301
Ari_I_5	192	206	185	187	203	207	104	108	140	140	128	128	255	255	-9	-9
Ari_I_6	192	236	175	185	195	195	102	108	140	140	108	114	235	259	-9	-9
Ari_I_7	192	194	185	185	183	183	96	114	146	152	110	128	251	251	283	303
Ari_I_8	200	206	185	189	187	197	102	108	140	142	106	108	251	259	307	307
Ari_I_9	192	194	185	191	195	207	110	116	140	140	108	110	247	251	259	301
Ari_II_10	190	190	177	185	195	211	102	102	142	152	110	128	255	255	287	301
Ari_II_11	192	234	177	189	195	211	102	102	140	152	110	110	251	249	287	301
Ari_II_12	190	192	185	185	195	197	92	98	150	152	106	110	237	251	-9	-9
Ari_II_13	192	224	185	189	183	187	102	104	140	140	106	110	251	251	-9	-9
Ari_II_14	194	194	185	185	195	199	102	114	140	146	106	110	247	251	-9	-9
Ari_II_15	192	194	185	185	195	207	104	104	140	150	110	110	247	251	301	301
Ari_II_16	200	200	185	185	195	199	102	108	140	140	110	110	251	255	259	259
Ari_II_1	192	192	185	185	195	207	102	102	140	152	110	128	251	251	259	301
Ari_II_2	192	194	185	185	195	207	98	104	140	152	110	128	251	255	-9	-9
Ari_II_3	190	192	185	187	183	195	102	104	140	144	110	110	245	255	-9	-9
Ari_II_4	192	194	185	185	183	183	98	102	140	142	106	106	251	251	285	303
Ari_II_5	192	194	187	189	195	195	102	108	152	162	106	128	249	251	287	303
Ari_II_6	192	194	185	189	183	207	96	108	142	152	110	128	251	251	285	305
Ari_II_7	192	236	185	185	195	195	104	112	140	152	110	128	251	251	285	285
Ari_II_8	192	192	185	185	195	207	102	108	140	140	106	110	255	259	301	305
Ari_II_9	192	234	177	185	189	211	102	104	142	152	106	110	251	255	259	299
